# Supplementary material for: Factors influencing oncologists’ prescribing hormonal therapy in women with breast cancer: a qualitative study in Córdoba, Argentina
Source: Int J Equity Health. 2019 Feb 18;18:35. doi: 10.1186/s12939-019-0936-z (PMC6379997; doi:10.1186/s12939-019-0936-z)
Supplement: Supplementary file 2 — Case chart. (XLSX 12 kb) [file 12939_2019_936_MOESM2_ESM.xlsx]

## Sheet: Sheet1
Supplementary appendix -Example case chart used for the charting step (Framework analysis)
Core themes		Theme: Biological and clinical factors				Theme: Treatment guidelines			Theme: The health-care provider (access to drugs)					Theme: Patients’ socio-economic status
Sub-themes		Tumour biology & age		Co-morbidities		Experience	Uncertainty		Prescribing outside protocol			Dealing with SS & PHI		Socio-eco position & Life circs.			Discussing treat.options			Health literacy
RESPONDENTS
		10yr HT: TAM(prem.)		Venous thrombo-			Started, TAM for life,					Good coverage.		Mostly patients middle-upper			Patients worry about CA endo			Dr Google, and Dr neighbour
Male 05,		AI (postm.)		embolism -no TAM			then it changed		'Oncoptype for those who			Not a problem. Only if		& upper class			We explain that HT is like any			'are a problem'
Private health		3rd line Fulvestran		Low calcification,			several times.		can pay - we do it' though outside			patient looses insurance					other treatment' (23: 5)			more questioning of treatments
		35yr ovarian supress.		bone density -no AI			'There must be a		our protocol (18:3)			'But in the public sector								Too much information
		Metastasis: diff.lines					bias in all this' (20:15)					is more burocratic'								(24: 12)
												(22:9)
		1st line: TAM (prem &		Trombosis, vascular					'Some drugs not available					Middle, low-class and very			Attitude: more paternalistic			information +contention
Female 02,		postm)		dis. (no TAM)					in the protocol: pertuzumab-for					deprived			in ARG. 'if you ask Dr., I'll do it'			Social supp. Food, transport
Public		AI: if contraind TAM		Osteoporosis (no AI)					HER2+. We can ask Ministry Soc					Middle because they serach for			Patients sign informed consent			education, exercises. 'BC is
		Switch due to							Development' (nation)					a second opinion			(79: 22)			a chonic diease. We need to
		secondary effects							(71:12)											give tools'	(81: 16)
		Tam x 10 yr prem		The contraindications		'I hate the			I see case by case with the soc-			'I prescribe according to		A 80 yrs woman there is no			'I try to be very clear, when pati-			More affluent women
Female 04,		& postm.		for TAM&AI		guidelines'			ial security plan. 'If there is a			the patient and the socia		need to give HT. Not many yrs			ents have options, I'll give all			they read/more inform.
Social Security		AI postm. (tendency)				Only follows			treat. need - we ask'			security plan'. If AI is		of life to benefit from HT. + con			the options.When they don't			by interent.
						studies with 10+						more expensive & diffic.		sider toxicity of HT.		Unless	have them, I say your profile of			But a housewife, relies on
						yr of follow-up						by inusrance, uses TAM		is an advanced stage			cancer is such..' (40:12)			what the husband
						Metha-analysis						no relevant difference					Informed consent			have found on the internet'
						(26:27)						in benefit	(30:22)							(42:7)
